# Supplementary material for: Isolation of Live Leukocytes from Human Inflammatory Muscles
Source: Methods Protoc. 2021 Oct 16;4(4):75. doi: 10.3390/mps4040075 (PMC8544523; doi:10.3390/mps4040075)
Supplement: Supplementary file 1 [file mps-04-00075-s001.zip]

Archive with 7 entries (6 files):
- 2_Coudert et al_Filtration.mp4
- __MACOSX/
- __MACOSX/._2_Coudert et al_Filtration.mp4
- 3_Coudert et al_Ficoll separation.mp4
- __MACOSX/._3_Coudert et al_Ficoll separation.mp4
- 1_Coudert et al_Dissection.mp4
- __MACOSX/._1_Coudert et al_Dissection.mp4
